# Supplementary material for: Dynamic Emotional and Neural Responses to Music Depend on Performance Expression and Listener Experience
Source: PLoS One. 2010 Dec 16;5(12):e13812. doi: 10.1371/journal.pone.0013812 (PMC3002933; doi:10.1371/journal.pone.0013812)
Supplement: File S3 — Animation of the real-time changes in neural activity that were time-locked to the tempo fluctuations in a musical performance of Frédéric Chopin's Etude in E major, Op.10, No. 3. This animation includes a subset of the brain regions that exhibited time-locked activity. Shown are cortical and subcortical motor areas thought to be involved in pulse perception, and a network of areas consistent with the human ‘mirror neuron’ system. The specific brain regions are: Top left 2D rendering (top to bottom): right anterior cingulate, right basal ganglia (lentiform nucleus/putamen). Top middle 3D rendering (clockwise from top): bilateral supplementary motor area (SMA), primary motor cortex, left BA 44, right anterior cingulate. Bottom left 3D rendering (right hemisphere; moving counterclockwise from top): SMA and primary motor cortex, inferior parietal lobe BA 40, superior temporal sulcus, insula, ventral premotor cortex. Bottom right 3D rendering (left hemisphere, clockwise from top): SMA, primary motor cortex, BA 44, insula. Mean correlations (across listeners) were animated by weighting the tempo curve according to regional peak t-scores and projecting the result onto the corresponding brain areas. (13 MB M4V ZIP) [file pone.0013812.s003.zip]

Archive with 1 entries (1 files):
- pone.0013812.s003.m4v
